# Supplementary material for: Lachnospiraceae bacterium alleviates alcohol-associated liver disease by enhancing N-acetyl-glutamic acid levels and inhibiting ferroptosis through the KEAP1-NRF2 pathway
Source: Gut Microbes. 2025 Jun 13;17(1):2517821. doi: 10.1080/19490976.2025.2517821 (PMC12169036; doi:10.1080/19490976.2025.2517821)
Supplement: Supplemental Material [file KGMI_A_2517821_SM5192.zip]

Archive with 2 entries (2 files):
- Supplementary materials.docx
- Original_Western_blots.docx
